# Supplementary material for: Age-Related Differences in Lipopolysaccharide-Induced Delirium-like Behavior Implicate the Distinct Microglial Composition in the Hippocampus
Source: Int J Mol Sci. 2025 Feb 26;26(5):2055. doi: 10.3390/ijms26052055 (PMC11900323; doi:10.3390/ijms26052055)
Supplement: Supplementary file 1 [file ijms-26-02055-s001.zip]

Archive with 1 entries (1 files):
- ijms-3406333-supplementary.pdf
